# Supplementary material for: Olive Ridley Sea Turtle Hatching Success as a Function of the Microbial Abundance in Nest Sand at Ostional, Costa Rica
Source: PLoS One. 2015 Feb 25;10(2):e0118579. doi: 10.1371/journal.pone.0118579 (PMC4340935; doi:10.1371/journal.pone.0118579)
Supplement: S1 Table — (XLSX) [file pone.0118579.s001.xlsx]

## Sheet: Table S1
Nest ID	Treatment Type	Treatment	Hatching Success	Asin Hatching Success	Mean Hatchling Mass	Oxygen 1st half	Oxygen 2nd half	Temperature 1st half	Temperature 2nd half	Above 35C (Score)	Days above 35C	Incubation Period	% Water Content	% Loss in Organic Matter Content	16S Copy Number per g	Log 16S Copy per g	18S Copy Number per g	Log 18S Copy per g	Microscopy Count (Bacteria)	Log Microscopy Count (Bacteria)
A1	Removal	Bleach	0.69	0.761489	18.6	19.4817	15.5788	30.721	32.6175	1	4	49	3.7709	-0.374457	1.96394e+09	9.29313	1.65514e+08	8.21883	9.50165e+07	7.9778
A4	Removal	Bleach	0.14	0.140461	15.1	18.9326	13.3851	30.8929	32.5712	1	5	51	3.8387	0.518063	3.9575e+09	9.59742	9.60423e+08	8.98246	6.90913e+08	8.83942
B3	Removal	Bleach	0.56	0.594386	17.1	19.3521	16.471	30.5826	31.315	0	0	52	4.548	0.211107	1.39446e+09	9.14441	2.64842e+08	8.42299	3.70044e+08	8.56825
C2	Removal	Bleach	0.36	0.368268	14.8	19.8188	17.8466	30.5215	30.775	0	0	52	3.2257	1.22623	9.21527e+08	8.96451	3.2174e+08	8.50751	9.96432e+07	7.99845
C5	Removal	Bleach	0.21	0.211575	18.1	18.4134	15.2616	30.9453	30.5401	0	0	51	4.4812	-0.125729	1.63932e+09	9.21466	5.04655e+08	8.70299	4.79015e+08	8.68035
D1	Removal	Bleach	0.86	1.03527	16.8	19.8188	17.6993	30.453	31.783	0	0	50	2.4221	1.29789	4.14277e+08	8.61729	1.8866e+08	8.27568	1.59484e+08	8.20272
D4	Removal	Bleach	0.68	0.747763	16.7	19.6217	17.185	30.576	30.666	0	0	52	5.5941	-0.713041	5.82384e+09	9.76521	1.1252e+09	9.05123	5.64353e+08	8.75155
E3	Removal	Bleach	0.69	0.761489		19.8121	16.6673	30.2297	31.3265	0	0	51	4.1346	0.678848	1.80276e+09	9.25594	1.97586e+08	8.29576	6.27038e+08	8.79729
F2	Removal	Bleach	0.2	0.201358		19.7397	15.8214	29.8462	32.2347	1	3		5.2128	-0.351811	7.64964e+09	9.88364	1.83431e+09	9.26347	4.13039e+08	8.61599
F5	Removal	Bleach	0.67	0.734209		19.8003	16.9962	30.2587	30.5875	0	0		4.4507	2.99944	6.39451e+08	8.80581	4.4219e+08	8.64561	2.07726e+08	8.31749
G2	Topical	FW	0.33	0.336304		18.2385	15.2829	31.0652	34.3762	1	11	51	4.2808	0.395118	6.643e+08	8.82236	1.39179e+09	9.14358	3.11089e+06	6.49289
G5	Topical	FW	0.45	0.466765	17.2	19.4719	18.3479	30.1336	30.2238	0	0	53	4.0674	1.15284	1.07355e+09	9.03082	4.48678e+08	8.65194	4.99125e+08	8.69821
H1	Topical	FW	0.56	0.594386	15.7	18.6932	16.3679	31.221	32.2889	0	0	49	4.9207	1.00142	2.01181e+09	9.30359	7.33956e+08	8.86567	1.01501e+09	9.00647
H4	Topical	FW	0.5	0.523599	16.5	19.5931	18.0946	30.4466	30.4493	0	0	51	3.8664	0.233126	5.9101e+08	8.77159	1.2321e+09	9.09065	6.88793e+08	8.83809
I3	Topical	FW	0.5	0.523599	15.3	19.5325	18.4337	30.7522	30.704	0	0	51	4.7076	-0.0882782	5.28216e+08	8.72281	4.64562e+08	8.66704	1.57341e+08	8.19684
J2	Topical	FW	0.06	0.0600361		19.3945	19.11	30.4946	29.9319	0	0	53	4.451	0.696798	4.98386e+08	8.69757	9.91632e+08	8.99635	1.30362e+08	8.11515
J5	Topical	FW	0	0		16.6884	15.0564	31.7205	34.4391	1	8	50	4.6135	-0.0375537	2.02179e+09	9.30573	4.29387e+09	9.63285	4.09635e+08	8.6124
K1	Topical	FW	0.41	0.422454	17.5	18.3176	16.9023	31.0447	32.2697	1	1	49	3.5745	2.3199	7.93366e+08	8.89947	4.51148e+08	8.65432	3.68463e+08	8.56639
K4	Topical	FW	0	0		17.8259	18.0776	31.4239	32.1143	1	3				1.97136e+09	9.29477	1.78678e+09	9.25207	6.74092e+08	8.82872
L3	Topical	FW	0.33	0.336304	16	19.3152	18.7052	29.807	29.6028	0	0	54	4.2578	0.205987	5.00706e+08	8.69958	8.9604e+08	8.95233	1.81079e+08	8.25787
A2	Removal	FW (soak)	0.62	0.668743	16	19.5998	15.8432	30.0284	31.3003	0	0	52	4.0482	0.875588	1.93883e+09	9.28754	7.8362e+08	8.89411	6.20263e+08	8.79258
A5	Removal	FW (soak)	0.15	0.150568	13.7	18.9007	17.4175	30.6299	31.619	0	0	53	4.561	0.240469	1.56822e+09	9.19541	5.1949e+08	8.71558	7.31772e+08	8.86438
B1	Removal	FW (soak)	0.51	0.535185	16.4	19.6824	15.7914	30.5697	32.2038	0	0	50	5.121	-0.067683	1.54623e+09	9.18927	2.08278e+08	8.31864	2.92945e+08	8.46679
B4	Removal	FW (soak)	0.45	0.466765	15.9	18.2785	15.0517	30.8087	31.8818	0	0	52	5.218	-1.75525	5.91019e+09	9.7716	1.26124e+10	10.1008	1.56094e+09	9.19339
C3	Removal	FW (soak)	0.83	0.979108	17.7	19.8778	17.0077	30.5097	31.3857	1	1	52	4.3333	0.669163	1.40466e+09	9.14757	3.28854e+08	8.517	8.73972e+08	8.9415
D2	Removal	FW (soak)	0.62	0.668743	16.8	19.588	15.9442	30.6214	31.7184	0	0	51	5.4023	-0.714737	1.83642e+09	9.26397	5.01937e+08	8.70065
D5	Removal	FW (soak)	0.47	0.489291		18.5585	17.4432	31.167	30.7999	0	0	51	6.1727	-0.350284	2.55545e+09	9.40747	5.17454e+08	8.71387	4.24149e+08	8.62752
E1	Removal	FW (soak)	0.38	0.389796	17.4	19.3352	14.0679	30.6479	32.7726	1	3	50	3.0996	1.91723	9.25061e+08	8.96617	5.50315e+08	8.74061	3.30449e+08	8.5191
E4	Removal	FW (soak)	0.69	0.761489	16.3	19.8913	16.6281	30.422	31.255	0	0	52	4.0914	0.708921	5.28456e+08	8.72301	2.63022e+08	8.41999	9.22782e+08	8.9651
F3	Removal	FW (soak)	0.6	0.643501	17.1	19.856	16.8039	29.9069	30.3936	0	0	53	4.2581	1.85948	1.89618e+09	9.27788	5.2746e+08	8.72219	2.51189e+08	8.4
G3	Topical	None	0.25	0.25268		17.6734	14.5318	29.5624	29.3303	1	2		4.5088	3.43838	4.61676e+09	9.66434	3.37661e+09	9.52848	1.0483e+09	9.02048
H2	Topical	None	0.19	0.191162		17.1062	16.0882	31.2059	33.5131	1	5		4.4354	2.13754	2.82315e+09	9.45073	5.20561e+09	9.71647	5.60022e+08	8.74821
H5	Topical	None	0.33	0.336304	14.4	18.5218	16.1078	30.589	31.4934	0	0	51	5.2709	2.43056	2.02996e+09	9.30749	7.39991e+08	8.86923
I1	Topical	None	0.6	0.643501		19.0134	17.2224	31.0061	32.0592	0	0		4.7565	3.93236	7.05861e+08	8.84872	7.88494e+08	8.8968	3.92984e+08	8.59437
I4	Topical	None	0.19	0.191162	13	19.4129	19.1488	30.4066	29.7412	0	0	52	3.2318	3.86989	3.81719e+08	8.58174	6.86561e+08	8.83668	2.7806e+08	8.44414
J3	Topical	None	0.36	0.368268	14.8	18.5349	18.0744	31.0623	31.3671	0	0	51	4.1765	3.88632	8.49177e+08	8.929	8.42376e+08	8.92551	2.83782e+08	8.45299
K2	Topical	None	0.1	0.100167		16.6935	17.8075	31.5153	33.3196	1	1		5.2318	2.86432	3.7634e+09	9.57558	1.64526e+09	9.21624	4.57353e+08	8.66025
K5	Topical	None	0.02	0.0200013		16.1813	15.2122	31.7389	33.3176	1	1		4.7156	5.30598	2.72939e+09	9.43607	1.43194e+09	9.15592	1.35037e+09	9.13045
L1	Topical	None	0.18	0.180986	14	17.7143	18.5027	31.0961	30.8205	0	0	53	4.4685	1.71328	4.80864e+08	8.68202	1.38995e+09	9.143	4.58809e+08	8.66163
L4	Topical	None	0.83	0.979108		19.4081	17.1869	30.3159	31.2835	0	0		4.9951	3.00779	1.50771e+09	9.17832	6.74373e+08	8.8289	6.94311e+07	7.84155
A3	Removal	Removal	0.69	0.761489	16.2	19.6908	18.1268	30.1651	30.6194	0	0	52	3.6377	0.912128	4.66585e+08	8.66893	3.63333e+08	8.56031	1.54222e+08	8.18815
B2	Removal	Removal	0.19	0.191162	16.3	19.738	16.9758	30.4336	31.7844	1	2	52	5.3663	0.0838656	1.79904e+09	9.25504	2.89536e+08	8.4617	4.94691e+08	8.69433
B5	Removal	Removal	0.37	0.379009	15.9	18.7726	17.8669	30.8201	31.04	0	0	52	6.1618	-0.936096	1.10685e+09	9.04409	2.20525e+08	8.34346	7.07874e+08	8.84996
C1	Removal	Removal	0.69	0.761489	17.7	19.6992	15.2914	30.7042	33.085	1	5	49	4.1494	0.627152	1.67524e+09	9.22408	1.44188e+08	8.15893	3.25449e+08	8.51248
C4	Removal	Removal	0.45	0.466765	15.9	19.733	17.7033	30.4302	30.3523	0	0	53	4.6516	-0.0203328	9.1781e+08	8.96275	5.48864e+08	8.73946	7.59445e+08	8.8805
D3	Removal	Removal	0.72	0.803802	16.2	19.7885	17.1867	30.5215	30.8492	0	0	51	4.2969	1.28802	8.24636e+08	8.91626	1.93585e+08	8.28687	3.3405e+08	8.52381
E2	Removal	Removal	0.52	0.546851	15.3	19.8375	17.7522	30.3938	30.5776	0	0	51	5.996	-0.707661	9.16343e+08	8.96206	1.89085e+08	8.27666	2.55535e+09	9.40745
E5	Removal	Removal	0.17	0.17083	15.3	19.674	17.3117	30.5615	30.8513	0	0	53	5.2061	1.10983	1.88681e+09	9.27573	9.00683e+08	8.95457	3.42504e+08	8.53467
F1	Removal	Removal	0.79	0.910809	18.6	19.6217	17.1689	30.6471	32.1685	1	1	49	4.8341	0.826776	8.33617e+08	8.92097	3.15724e+08	8.49931	3.12772e+08	8.49523
F4	Removal	Removal	0.52	0.546851		20.1458	19.1816	30.1745	30.0021	0	0	55	4.2147	1.08808	3.43853e+08	8.53637	2.92826e+08	8.46661	4.42314e+07	7.64573
G1	Topical	SW	0.43	0.444493		19.0137	16.4217	30.9266	32.5197	0	0	50	4.5627	1.72304	1.35807e+09	9.13292	1.10743e+09	9.04432	5.78892e+08	8.7626
G4	Topical	SW	0.53	0.558601	15.9	19.7886	18.1303	30.1669	30.1859	0	0	54	6.0914	-0.796314	3.68949e+08	8.56697	4.55547e+08	8.65853	5.63646e+08	8.75101
H3	Topical	SW	0.13	0.130369	15.2	19.2443	17.4619	30.2662	30.5673	0	0	54	4.3899	2.16806	1.44293e+09	9.15924	1.57621e+09	9.19762	6.5065e+08	8.81335
I2	Topical	SW	0.49	0.51209	14.7	19.0254	15.8931	30.8195	32.1208	0	0	51	6.0553	-1.36858	3.49707e+09	9.5437	7.81427e+08	8.89289	8.44954e+08	8.92683
I5	Topical	SW	0.6	0.643501	14.1	18.7037	17.1802	31.0348	32.0279	0	0	50	5.6807	-0.485434	3.93828e+09	9.59531	1.70947e+09	9.23286	4.34929e+08	8.63842
J1	Topical	SW	0.25	0.25268	15.6	19.3791	19.233	30.7459	30.8683	0	0	51	3.0474	1.95733	2.96192e+08	8.47157	3.82033e+08	8.5821	1.20827e+08	8.08216
J4	Topical	SW	0.62	0.668743	15.7	18.444	16.9933	30.8885	31.4498	0	0	51	5.1444	0.0676888	8.80378e+08	8.94467	9.17793e+08	8.96274	2.3125e+08	8.36408
K3	Topical	SW	0.02	0.0200013		18.0065	14.6563	31.0081	32.3368	1	8		4.6812	1.2404	2.48519e+09	9.39536	1.98451e+09	9.29765	2.07074e+09	9.31613
L2	Topical	SW	0.05	0.0500209		17.329	14.3404	30.6753	32.1738	0	0		4.1339	0.600136	3.09771e+09	9.49104	1.94539e+09	9.28901	3.26167e+08	8.51344
L5	Topical	SW	0.4	0.411517		18.8165	18.1183	30.3042	31.074	0	0	53	5.6261	-0.0507631	2.5848e+08	8.41243	1.78779e+08	8.25232	2.36056e+08	8.37302
