# Supplementary material for: Olive Ridley Sea Turtle Hatching Success as a Function of the Microbial Abundance in Nest Sand at Ostional, Costa Rica
Source: PLoS One. 2015 Feb 25;10(2):e0118579. doi: 10.1371/journal.pone.0118579 (PMC4340935; doi:10.1371/journal.pone.0118579)
Supplement: S2 Table — (XLSX) [file pone.0118579.s002.xlsx]

## Sheet: Table S2
			Mass (g) of Hatchlings
Nest ID	Treatment Type	Treatment	1	2	3	4	5	6	7	8	9	10
A1	Removal	Bleach	17	18	19	18	19	20	20	20	19	16
B1	Removal	FW (soak)	17	17	16	16	17	18	16	16	16	15
C1	Removal	Removal	18	18	17	18	19	17	17	18	17	18
D1	Removal	Bleach	17	16	18	17	16	15	16	17	19	17
E1	Removal	FW (soak)	16	16	19	17	18	18	15	19	18	18
F1	Removal	Removal	27	18	16	18	17	19	17	18	18	18
A2	Removal	FW (soak)	15	15	17	15	16	16	15	18	17	16
B2	Removal	Removal	18	16	16	15	16	18	17	15	16	16
C2	Removal	Bleach	16	14	15	16	15	14	18	12	13	15
D2	Removal	FW (soak)	17	18	17	18	16	17	15	17	17	16
E2	Removal	Removal	16	17	16	16	15	15	14	15	16	13
F2	Removal	Bleach	NA	NA	NA	NA	NA	NA	NA	NA	NA	NA
A3	Removal	Removal	16	17	16	15	16	15	17	16	15	19
B3	Removal	Bleach	16	18	18	18	17	19	18	13	16	18
C3	Removal	FW (soak)	19	18	19	16	16	17	18	18	17	19
D3	Removal	Removal	16	16	15	18	15	16	17	16	17	16
E3	Removal	Bleach	18	17	18	18	17	18	17	17	NA	NA
F3	Removal	FW (soak)	16	17	18	17	18	16	19	18	17	15
A4	Removal	Bleach	15	15	15	15	15	15	16	15	15	15
B4	Removal	FW (soak)	18	15	18	16	15	14	15	16	17	15
C4	Removal	Removal	20	17	16	15	15	14	15	16	16	15
D4	Removal	Bleach	15	17	17	16	18	16	16	17	18	17
E4	Removal	FW (soak)	16	17	18	15	15	16	15	16	17	18
F4	Removal	Removal	16	19	NA	NA	NA	NA	NA	NA	NA	NA
A5	Removal	FW (soak)	14	14	15	13	14	13	14	13	15	12
B5	Removal	Removal	16	16	15	18	16	17	15	15	16	15
C5	Removal	Bleach	17	20	20	18	16	15	19	19	20	17
D5	Removal	FW (soak)	18	16	17	20	17	NA	NA	NA	NA	NA
E5	Removal	Removal	14	14	15	17	17	17	18	13	15	13
F5	Removal	Bleach	NA	NA	NA	NA	NA	NA	NA	NA	NA	NA
G1	Topical	SW	15	NA	NA	NA	NA	NA	NA	NA	NA	NA
H1	Topical	FW	17	16	16	16	15	16	15	15	15	16
I1	Topical	None	NA	NA	NA	NA	NA	NA	NA	NA	NA	NA
J1	Topical	SW	17	16	15	16	15	16	16	14	16	15
K1	Topical	FW	16	20	17	20	19	19	18	19	15	12
L1	Topical	None	14	13	14	14	12	13	15	16	15	14
G2	Topical	FW	NA	NA	NA	NA	NA	NA	NA	NA	NA	NA
H2	Topical	None	17	NA	NA	NA	NA	NA	NA	NA	NA	NA
I2	Topical	SW	15	14	14	15	15	15	14	15	15	15
J2	Topical	FW	17	16	15	NA	NA	NA	NA	NA	NA	NA
K2	Topical	None	NA	NA	NA	NA	NA	NA	NA	NA	NA	NA
L2	Topical	SW	NA	NA	NA	NA	NA	NA	NA	NA	NA	NA
G3	Topical	None	NA	NA	NA	NA	NA	NA	NA	NA	NA	NA
H3	Topical	SW	15	17	16	14	16	15	16	14	14	15
I3	Topical	FW	15	17	13	13	16	15	15	18	16	15
J3	Topical	None	15	17	12	15	15	15	15	15	14	15
K3	Topical	SW	NA	NA	NA	NA	NA	NA	NA	NA	NA	NA
L3	Topical	FW	14	16	17	14	15	14	16	17	19	18
G4	Topical	SW	15	15	15	16	16	16	17	17	16	16
H4	Topical	FW	20	19	13	19	15	17	15	15	17	15
I4	Topical	None	10	13	12	14	12	14	12	14	15	14
J4	Topical	SW	16	16	17	15	15	17	15	14	16	16
K4	Topical	FW	NA	NA	NA	NA	NA	NA	NA	NA	NA	NA
L4	Topical	None	NA	NA	NA	NA	NA	NA	NA	NA	NA	NA
G5	Topical	FW	18	18	17	15	17	18	18	17	17	17
H5	Topical	None	14	14	15	15	14	14	15	14	15	14
I5	Topical	SW	12	14	15	11	15	14	14	16	19	11
J5	Topical	FW	NA	NA	NA	NA	NA	NA	NA	NA	NA	NA
K5	Topical	None	NA	NA	NA	NA	NA	NA	NA	NA	NA	NA
L5	Topical	SW	17	17	20	20	18	NA	NA	NA	NA	NA
