# Supplementary material for: Olive Ridley Sea Turtle Hatching Success as a Function of the Microbial Abundance in Nest Sand at Ostional, Costa Rica
Source: PLoS One. 2015 Feb 25;10(2):e0118579. doi: 10.1371/journal.pone.0118579 (PMC4340935; doi:10.1371/journal.pone.0118579)
Supplement: S3 Table — (XLSX) [file pone.0118579.s003.xlsx]

## Sheet: Table S3
			pO2 (kPa) by Incubation Day
Nest ID	Type	Treatment	1	5	10	15	20	25	30	34	38	42	46	50
A1	Removal	Bleach	19.8768	19.6126	19.9778	19.3404	19.209	18.8738	17.8517	16.5119	15.4635	14.6784	13.3888
B1	Removal	FW (soak)	19.8768	19.815	19.9071	19.6538	19.5325	19.309	18.5095	17.6768	16.66	15.8332	12.8018	13.2673
C1	Removal	Removal	19.9778	19.8352	19.9778	19.6741	19.5224	19.2078	18.135	16.8259	15.3013	14.5163	11.6785
D1	Removal	Bleach	20.2101	19.9566	20.0283	19.7145	19.6134	19.3899	18.7119	17.8389	16.9946	16.4309	19.2179	17.0016
E1	Removal	FW (soak)	19.5334	19.5316	19.8162	19.3404	19.2292	18.5601	16.5563	14.5264	14.6523	14.3441	12.5184	11.81
F1	Removal	Removal	19.9172	19.5721	19.7758	19.5022	19.4921	19.4709	18.6208	17.8491	17.0251	16.4916	15.858
A2	Removal	FW (soak)	19.7556	19.562	19.9576	19.6134	19.3606	19.3494	18.135	16.8665	15.8083	14.962	14.8258	14.4615
B2	Removal	Removal	19.9172	19.7138	19.998	19.6134	19.4617	19.7239	18.894	18.234	17.1062	16.2688	16.4551	14.8966
C2	Removal	Bleach	20.0485	19.7745	20.1394	19.6741	19.6538	19.6227	19.0357	18.548	17.8768	17.3527	17.0724	17.1939
D2	Removal	FW (soak)	19.6748	19.1167	19.7657	19.6639	19.765	19.5417	18.2666	16.9475	15.2303	14.7493	15.1092	15.3622
E2	Removal	Removal	19.9677	19.5721	19.6445	19.8763	19.9774	19.987	19.3798	18.6696	17.887	17.302	16.7182	16.5563
F2	Removal	Bleach	19.8162	19.5417	19.9273	19.8156	19.7549	19.5822	18.6815	17.5452	15.7373	15.2355	14.2186	13.5102
A3	Removal	Removal	19.8465	19.6632	19.9273	19.5325	19.573	19.6024	19.1167	18.7202	18.323	17.7275	17.7201	17.1534
B3	Removal	Bleach	19.5435	19.4102	19.6344	19.2596	19.1686	19.0964	18.2868	17.4641	16.4674	15.6002	15.6455	15.3622
C3	Removal	FW (soak)	20.1495	19.7745	20.1394	19.8055	19.7246	19.6733	18.8738	18.0415	16.8831	15.9041	15.9997	16.3438
D3	Removal	Removal	19.8768	19.5316	20.0283	19.765	19.7752	19.7542	18.9548	18.1631	17.2076	16.3498	16.4551	15.9896
E3	Removal	Bleach	19.8162	19.4911	20.0586	19.8055	19.947	19.7542	18.7524	17.6768	17.6233	16.5423	14.8157	14.593
F3	Removal	FW (soak)	19.6142	19.3899	19.9879	19.9268	19.8763	20.3412	19.0458	18.3758	17.745	16.0358	15.3925	14.2287
A4	Removal	Bleach	19.2607	19.056	19.2809	18.2688	18.5518	19.1774	16.5867	16.0257	14.9565	13.868	11.9315	6.94232
B4	Removal	FW (soak)	19.4829	18.5196	18.9072	17.7734	17.6419	17.3457	15.8074	16.8259	15.3013	13.3007	14.4412	14.6335
C4	Removal	Removal	19.897	19.5518	20.0182	19.4719	19.5325	19.9263	19.2482	18.7202	17.9579	17.4236	16.9308	15.939
D4	Removal	Bleach	19.695	19.4709	19.8667	19.482	19.5629	19.653	19.0256	18.3252	17.0048	16.5322	16.2325	15.9896
E4	Removal	FW (soak)	20.0283	19.7644	20.2303	19.8156	19.7853	19.7239	19.1572	17.9909	16.6904	15.7522	14.3704	15.8074
F4	Removal	Removal	20.1495	20.0376	20.3818	20.0582	20.0481	20.1995	19.7441	19.5914	18.9314	19.5408	18.8637	18.4184
A5	Removal	FW (soak)	19.4021	18.7625	18.5436	18.5316	18.7844	19.3798	18.3071	17.3729	16.5079	17.0083	17.9225	17.3862
B5	Removal	Removal	19.3516	18.6006	18.4325	18.198	18.8248	19.228	18.4589	18.3049	17.816	17.8794	18.0642	16.6778
C5	Removal	Bleach	19.1092	18.7321	19.0082	17.8543	17.8543	17.9225	17.9832	17.6465	16.3862	15.0228	13.3786	11.1522
D5	Removal	FW (soak)	18.9678	18.1452	18.4729	18.0362	18.6631	19.0661	18.8232	18.5278	17.0656	17.4742	17.2344	15.5342
E5	Removal	Removal	19.9475	19.6632	19.9172	19.3202	19.0472	20.1489	17.7606	17.8592	17.2279	17.7984	17.2951	15.9289
F5	Removal	Bleach	19.8364	19.7036	20.1091	19.7752	19.6842	19.6935	18.9952	18.3454	17.3901	16.6537	16.2224	14.3704
G1	Topical	SW	19.1413	19.1066	19.2774	19.0789	18.8855	18.5923	17.8719	17.0016	16.208	15.8028	15.049	16.5968
H1	Topical	FW	19.5649	19.0256	18.8013	18.6244	18.0362	18.107	17.6796	17.4469	16.8057	16.3397	15.0591	14.8764
I1	Topical	None	19.6557	19.3899	19.0444	18.8971	18.5822	18.5114	18.0237	17.4772	16.907	16.5828	17.0387	17.3052
J1	Topical	SW	19.7363	19.562	19.2673	19.2102	19.2393	19.2596	19.2078	19.2179	19.1963	19.1963	19.392	19.1875
K1	Topical	FW	18.9901	18.5398	18.3454	18.1497	18.0059	17.8745	17.5481	17.3052	17.302	17.2818	16.7155	15.261
L1	Topical	None	18.869	18.1856	17.5958	17.1397	16.9949	17.5004	17.8922	18.2666	18.5784	18.7304	18.8264	18.722
G2	Topical	FW	18.8489	18.6613	18.4366	18.18	17.8846	17.4195	16.4754	15.7973	14.8708	13.2804	14.14	17.1332
H2	Topical	None	18.0017	17.8416	17.4236	16.968	16.8028	15.5997	13.7227	13.2471	15.3571	16.3701	18.5335	19.2988
I2	Topical	SW	18.9901	19.1268	19.0039	19.0385	19.0877	18.9057	18.0338	17.0218	14.8607	13.3615	15.049	17.032
J2	Topical	FW	19.2926	19.7947	19.1457	19.2102	19.4314	19.4921	19.3596	19.3899	19.1052	19.1153	18.8668	18.8232
K2	Topical	None	17.1949	17.5784	16.4612	16.5438	15.8019	16.5804	16.7688	17.2748	17.4337	17.8389	18.5739	18.9548
L2	Topical	SW	17.4874	18.2666	17.7579	17.372	17.0354	16.0547	15.3014	15.5342	15.1038	14.3542	13.5138	12.2351
G3	Topical	None	19.2321	18.1553	17.2109	17.7154	17.3589	16.3681	14.168	12.4982	12.5612	14.5467	15.0793	18.3374
H3	Topical	SW	19.8069	19.6834	19.2571	19.2708	19.2697	18.1778	17.6189	17.457	17.2311	17.1298	17.6043	17.7302
I3	Topical	FW	19.7363	19.7239	19.4091	19.4324	19.4921	19.4011	19.0458	18.803	18.3758	18.3252	17.9578	18.0946
J3	Topical	None	18.8791	18.6613	18.2745	18.382	18.5923	18.4204	18.297	20.3108	17.7072	17.6161	17.3316	17.1838
K3	Topical	SW	17.1243	17.9529	18.3049	18.2103	18.2485	18.198	17.6392	17.1028	16.4714	12.5511	11.8776	12.2958
L3	Topical	FW	19.5246	19.481	19.2774	19.2203	19.1888	19.1989	18.9851	19.0054	18.6189	18.7709	18.4325	18.4184
G4	Topical	SW	19.9986	20.1287	19.7029	19.6243	19.765	19.5123	19.309	18.7928	18.1023	18.8418	17.4629	16.273
H4	Topical	FW	19.938	19.7745	19.561	19.4829	19.4921	19.3101	18.8839	18.7524	18.0719	17.8187	17.6851	17.3558
I4	Topical	None	19.5952	19.6632	19.247	19.2304	19.3202	19.4213	20.5234	19.0155	18.9127	18.9228	18.7456	18.7726
J4	Topical	SW	18.8388	18.7726	18.1833	18.3113	18.4204	18.1373	17.7302	17.2546	16.6132	16.8665	16.2408	17.2546
K4	Topical	FW	16.9932	17.4874	17.5249	18.0588	18.5013	18.3901	18.1856	18.3172	17.7984	18.9026	18.6244	16.6373
L4	Topical	None	19.454	19.5114	19.9865	19.2102	19.209	19.0776	18.7928	17.8719	16.8968	16.2586	17.271	16.0301
G5	Topical	FW	19.7868	20.0174	19.3787	19.2102	19.1888	19.2494	18.7625	18.7827	18.3049	19.6725	17.9881	16.5766
H5	Topical	None	19.4237	19.2482	19.4699	18.079	17.5611	17.3488	16.6272	16.6474	16.2586	16.1472	15.6954	15.2711
I5	Topical	SW	19.0203	19.3899	18.7911	18.4729	18.4406	18.107	17.457	18.3779	16.3802	16.7348	16.9781	17.1534
J5	Topical	FW	18.3244	18.0338	17.3223	16.0994	16.4389	13.9114	14.2591	14.4008	14.2225	14.6682	15.7863	17.0016
K5	Topical	None	17.5882	17.6796	17.1298	16.5741	15.5997	12.5162	12.6298	13.0042	14.5467	18.3758	15.9681	16.7486
L5	Topical	SW	18.6371	18.803	18.7202	18.8264	18.8956	19.0169	18.5196	19.8959	17.9098	17.8997	17.5235	16.9611
a1	No-nest Control	Bleach	19.7556	19.5923	19.9778	19.5932	19.5022	19.7947	19.6024	19.5003	19.4485	19.1963	18.9345	19.0256
b1	No-nest Control	FW (soak)	20.0485	19.8554	20.2303	19.7752	19.7549	20.0072	19.734	19.8143	19.2863	19.2166	18.9548	18.9446
c1	No-nest Control	Removal	20.2505	20.068	20.4222	20.0481	20.0683	20.7865	20.0983	20.0068	19.7223	19.7839	19.6632	19.6935
d1	No-nest Control	Bleach	20.0889	19.7745	20.4121	19.8662	20.1998	20.3007	19.9263	19.794	19.4992	19.5408	19.3899	19.4102
e1	No-nest Control	FW (soak)	20.1697	19.987	20.402	20.0582	20.3009	20.2805	20.0275	19.946	19.631	19.6319	20.1287	19.8048
f1	No-nest Control	Removal	20.2404	19.9668	20.3313	20.6749	20.2099	20.2198	20.1084	20.0574	19.915	20.0169	20.0174	20.1084
a3	No-nest Control	Removal	19.6546	19.6733	19.9677	19.5527	19.9268	20.0072	19.734	19.8345	19.7426	19.9764	19.7239	19.8757
b3	No-nest Control	Bleach	19.998	19.7138	19.9677	19.4112	19.6336	19.6834	19.4405	19.5408	19.3674	19.5914	19.2887	19.4102
c3	No-nest Control	FW (soak)	19.9172	19.6429	20.0889	19.6437	19.9875	20.159	19.906	20.1283	19.4587	19.6015	19.4203	19.2887
d3	No-nest Control	Removal	20.0687	19.906	20.4525	19.9875	20.311	20.3614	20.7258	20.1384	19.773	19.8447	19.6126	19.7138
e3	No-nest Control	Bleach	20.0283	20.24	20.3919	20.0279	20.3312	20.3513	20.1287	19.9662	19.6513	19.6623	19.2988	19.3596
f3	No-nest Control	FW (soak)	19.7152	19.7542	20.402	20.1492	20.4626	20.5031	20.3817	20.7868	20.1786	20.2803	19.4506	20.2602
c5	No-nest Control	Bleach	19.5839	19.4506	19.7354	19.5932	19.6033	20.5638	19.8352	19.8548	19.6919	19.8548	19.7846	19.6328
d5	No-nest Control	FW (soak)	19.8566	19.8858	20.0182	19.6639	20.0279	20.3108	20.0882	20.5132	20.0975	20.3005	20.1894	20.3412
e5	No-nest Control	Removal	19.9879	20.0376	20.3414	19.9369	20.1998	20.2906	20.1388	20.2094	20.1178	20.2701	20.1489	20.321
g1	No-nest Control	SW	19.2119	19.4405	19.3078	19.2405	19.118	19.1483	19.0458	18.9548	18.8823	19.1457	19.1193	19.2988
h1	No-nest Control	FW	19.8372	19.987	19.5104	19.3213	19.1888	19.2596	19.0964	19.2584	19.5205	19.4901	19.3617	19.5114
i1	No-nest Control	None	20.1599	19.9971	19.6319	19.5132	19.7448	19.8459	20.0376	19.7846	19.7839	19.9055	19.7455	19.7441
j1	No-nest Control	SW	19.7969	19.8352	19.3888	19.2102	19.3404	19.3303	19.2482	19.3697	19.3787	19.7738	19.6142	20.0781
k1	No-nest Control	FW	19.1817	18.9952	18.234	17.9073	18.107	18.8956	18.7422	19.2887	19.4597	19.5712	19.5031	19.8858
l1	No-nest Control	None	19.5548	19.228	18.6797	18.0992	17.8441	18.1272	18.4184	19.5012	19.1862	20.1688	19.4829	20.1894
g3	No-nest Control	None	19.928	19.8858	20.3917	19.6142	19.7347	19.7347	19.5518	19.4506	19.3179	19.4901	19.4223	20.1793
h3	No-nest Control	SW	19.9683	20.0882	19.6319	19.4829	19.6235	19.6538	19.5316	19.7441	19.3382	19.5205	19.4223	19.734
i3	No-nest Control	FW	18.9598	18.469	17.9301	17.9174	18.5316	18.754	18.8131	19.9769	19.6218	19.5509	19.695	19.6429
j3	No-nest Control	None	18.2942	18.1452	17.5553	17.6144	17.6419	17.2173	17.285	19.4203	18.9228	18.8925	18.9678	19.309
k3	No-nest Control	SW	18.98	19.228	18.8418	18.6648	19.0675	19.3404	19.4608	19.7239	19.6927	19.6725	19.5435	19.9364
l3	No-nest Control	FW	19.8674	19.7441	19.4293	19.19	20.4323	19.3708	19.2685	19.5518	19.3382	19.8345	19.5132	19.7036
i5	No-nest Control	SW	19.5649	19.7947	19.8143	18.4224	18.9057	18.9967	19.1369	19.4709	19.6015	20.179	20.0182	20.3311
j5	No-nest Control	FW	19.0909	19.228	18.8519	18.7658	18.8147	18.9461	18.6006	19.0155	18.9228	19.2977	19.5435	19.8656
k5	No-nest Control	None	19.3733	19.3494	18.9937	18.9779	19.3606	19.0877	19.0762	19.0357	19.166	19.2369	19.4021	20.0578
