# Supplementary material for: Olive Ridley Sea Turtle Hatching Success as a Function of the Microbial Abundance in Nest Sand at Ostional, Costa Rica
Source: PLoS One. 2015 Feb 25;10(2):e0118579. doi: 10.1371/journal.pone.0118579 (PMC4340935; doi:10.1371/journal.pone.0118579)
Supplement: S4 Table — (XLSX) [file pone.0118579.s004.xlsx]

## Sheet: Table S4
			Temperature (°C) by Incubation Day
Nest ID	Type	Treatment	1	2	3	4	5	6	7	8	9	10	11	12	13	14	15	16	17	18	19	20	21	22	23	24	25	26	27	28	29	30	31	32	33	34	35	36	37	38	39	40	41	42	43	44	45	46	47
A1	Removal	Bleach	28.2275	31.303	32.1375	33.205	33.4654	33.6305	33.275	32.3523	31.0693	30.7941	30.7014	30.3518	30.1461	29.7523	29.5062	29.4687	29.1233	29.4312	29.5478	29.5103	29.7147	30.0287	30.3812	30.3392	30.5622	30.5454	30.4612	30.4065	30.6717	31.0052	31.2425	31.2128	31.2425	31.0983	31.5188	32.0129	32.3425	32.48	32	32.1071	32.5701	33.0014	33.3997	33.5476	33.6304	34.2204	35.1998
B1	Removal	FW (soak)	28.3182	30.7721	31.9874	32.7425	33.0664	33.2437	33.0278	32.2488	31.1837	30.7477	30.638	30.3392	30.0832	29.7273	29.4937	29.4145	29.1358	29.3228	29.4437	29.427	29.5978	29.794	30.0915	30.104	30.2929	30.3434	30.356	30.3602	30.5412	30.8194	31.043	31.0474	31.0686	30.984	31.2935	31.6845	31.9873	32.1968	31.983	32.2267	32.6002	32.8763	33.0877	33.235	33.4649	34.0668	34.3343
C1	Removal	Removal	28.5513	31.0295	32.0044	32.747	33.1096	33.2827	33.071	32.2617	31.2006	30.7267	30.6548	30.4444	30.2427	29.9072	29.694	29.6187	29.3395	29.527	29.6603	29.602	29.7648	29.9867	30.2929	30.356	30.5285	30.5748	30.5117	30.4612	30.6674	30.984	31.285	31.3403	31.4805	31.4805	31.7994	32.3683	32.8073	33.0403	32.7728	32.9797	33.2783	33.5261	33.8043	34.0055	34.1411	34.541	35.4712
D1	Removal	Bleach	28.4186	31.132	31.7188	32.6349	32.8892	33.0967	32.7948	31.9069	30.7986	30.3981	30.3812	30.1671	30.0035	29.6814	29.4228	29.327	29.0442	29.2895	29.377	29.3187	29.4978	29.7271	30.0244	30.0494	30.2255	30.1964	30.0832	30.0161	30.213	30.4822	30.718	30.7182	30.7604	30.6758	31.0053	31.4125	31.7058	31.8719	31.5527	31.778	32.1157	32.4326	32.7555	32.9236	32.9538	32.9971	33.2958
E1	Removal	FW (soak)	28.7852	31.7033	31.9703	32.6736	32.9757	33.1269	32.8809	32.0904	31.0522	30.6043	30.5748	30.335	30.1586	29.8652	29.6062	29.5103	29.2313	29.4478	29.5395	29.5062	29.7062	29.9155	30.2003	30.2718	30.4654	30.6085	30.6632	30.7306	31.0982	31.557	31.9916	32.0172	31.9147	31.8931	32.2182	32.5013	32.7382	32.8419	32.5229	32.7038	33.1397	33.4346	33.6867	33.8393	33.8261	34.0843	34.3868
F1	Removal	Removal	28.7537	31.5661	31.7571	32.6047	32.872	33.0187	32.7558	31.9324	30.921	30.558	30.6169	30.3939	30.2469	29.9282	29.6523	29.5562	29.2728	29.5103	29.5937	29.552	29.769	30.0245	30.335	30.3939	30.5917	30.558	30.4612	30.3855	30.6001	30.8701	31.1363	31.1533	31.1958	31.0898	31.37	31.7355	32.0087	32.1627	31.8335	32.0516	32.3897	32.7426	33.053	33.183	33.1743	33.3477	33.4477
A2	Removal	FW (soak)	27.9547	31.6437	32.343	33.3001	33.5612	33.7308	33.401	32.2118	30.786	30.4065	29.8992	28.9612	28.7916	28.4684	28.225	27.9077	27.8664	28.3778	28.4892	28.5593	28.7747	29.0029	29.277	29.248	29.5228	29.502	29.219	29.2189	29.4895	29.8025	29.9826	29.924	29.9784	29.9407	30.516	31.0263	31.3275	31.4975	31.1618	31.4125	31.8164	32.2011	32.5787	32.7814	32.8073	32.8719	32.8978
B2	Removal	Removal	28.2614	30.1511	32.3215	33.3001	33.5699	33.7263	33.3619	32.3567	31.0143	30.5832	30.4991	30.1	29.4693	28.9863	28.9447	28.8661	28.5927	28.9945	29.1607	29.2312	29.4603	29.7355	30.0579	30.0035	30.0914	29.949	29.7984	29.7399	29.991	30.3181	30.5538	30.5201	30.5117	30.4107	30.866	31.336	31.727	32.167	31.9403	32.2525	32.6477	32.915	33.1353	33.2307	33.0879	33.0577	33.1657
C2	Removal	Bleach	28.6732	30.5686	32.1758	33.1789	33.4003	33.5782	33.2099	32.2449	31.0523	30.5748	30.4949	30.1923	29.9573	29.6563	29.4062	29.2853	29.0318	29.252	29.2978	29.2895	29.3603	29.527	29.8317	29.8234	29.9742	29.903	29.7065	29.5603	29.744	29.9617	30.1291	30.0662	30.016	29.8946	30.1877	30.5033	30.6885	30.7605	30.3981	30.5201	30.8363	31.1618	31.523	31.7483	31.7525	31.7738	31.8163
D2	Removal	FW (soak)	28.4428	31.2603	32.197	33.0058	33.4001	33.6347	33.4133	32.5452	31.3912	30.8826	30.7815	30.4612	30.188	29.8484	29.5395	29.3895	29.0568	29.2228	29.2479	29.2145	29.3437	29.5062	29.7606	29.8151	29.9867	29.9156	29.8276	29.7859	30.0286	30.3392	30.6253	30.7222	30.8405	30.8915	31.1109	31.6973	32.0814	32.2309	31.8509	31.7355	32.0258	32.3554	32.7727	32.8375	32.7598	32.7727	33.0748
E2	Removal	Removal	28.8123	31.6428	32.056	33.0231	33.3005	33.4999	33.1319	32.2063	31.0225	30.6127	30.6127	30.2259	29.9615	29.5895	29.1109	28.9736	28.6381	28.8824	28.8785	28.8408	29.0195	29.2022	29.4645	29.502	29.6353	29.502	29.3437	29.2728	29.4687	29.6895	29.8569	29.7691	29.7483	29.602	29.9072	30.213	30.4149	30.4991	30.1124	30.2802	30.5959	30.9167	31.2638	31.4593	31.506	31.6803	31.8845
F2	Removal	Bleach	28.6286	31.476	32.0652	33.244	33.418	33.5916	33.0327	31.5423	30.3267	30.0207	29.1906	28.5636	28.0564	28.1631	27.9981	27.3536	27.6778	28.3776	28.423	28.6299	28.8992	29.1357	29.248	29.4103	29.6813	29.6103	29.2106	29.352	29.6563	29.9994	30.1628	30.1166	30.0581	30.0413	30.6465	31.2043	31.6804	32.1752	32.2527	32.8892	33.1485	33.5086	34.2026	34.2032	34.7134	34.6763	34.361
A3	Removal	Removal	27.9226	31.0715	32.7655	33.9844	34.1294	34.2035	33.7543	32.4435	30.7947	30.3812	30.0874	29.2981	29.0403	28.6505	28.353	28.225	27.9859	28.3942	28.4521	28.514	28.7126	29.0112	29.3063	29.2024	29.4437	29.3105	29.1524	29.0942	29.3646	29.648	29.7482	29.623	29.6064	29.4854	30.0162	30.436	30.6382	30.6804	30.1628	30.4318	30.9082	31.2893	31.6888	31.8125	31.7653	31.8125	31.8465
B3	Removal	Bleach	28.1934	31.134	32.6997	33.4999	33.8573	33.9225	33.766	32.8554	31.5701	30.9843	30.7899	30.3307	29.6445	29.0654	29.0651	28.9406	28.6671	28.953	29.09	29.1521	29.302	29.5062	29.7941	29.7942	29.9867	29.9617	29.8025	29.7188	29.9072	30.1961	30.377	30.3055	30.276	30.1627	30.5622	31.0094	31.2723	31.4168	31.094	31.2213	31.5825	31.9701	32.3554	32.5874	32.5614	32.609	32.6391
C3	Removal	FW (soak)	27.9448	31.8616	32.2402	33.2655	33.5785	33.7481	33.4441	32.3994	31.1074	30.5664	30.4822	30.1503	29.8864	29.5312	29.2439	29.1025	28.8368	29.0652	29.1192	29.1025	29.227	29.4228	29.7398	29.7608	29.9156	29.7983	29.6731	29.5895	29.7858	30.0746	30.2634	30.2634	30.2971	30.1963	30.6044	31.0431	31.3445	31.5315	31.2085	31.4507	31.8845	32.2738	32.6563	32.829	32.8202	32.859	32.8419
D3	Removal	Removal	28.2722	31.3966	32.1585	33.0836	33.4652	33.6957	33.3877	32.4207	31.2134	30.6929	30.6464	30.3097	30.0538	29.6773	29.3562	29.2023	28.9198	29.1191	29.1483	29.1067	29.2187	29.3978	29.6478	29.6645	29.7816	29.6478	29.5228	29.4687	29.6437	29.8778	30.0412	30.0077	30.0327	29.8987	30.2214	30.5664	30.7772	30.8701	30.5159	30.659	31.0262	31.3615	31.6888	31.8676	31.812	31.825	31.8503
E3	Removal	Bleach	28.2587	31.023	32.0434	33.1487	33.4568	33.648	33.2231	32.121	30.7608	30.3392	30.3518	29.9532	29.7233	29.3229	28.7707	28.6752	28.3859	28.6671	28.6959	28.6961	28.899	29.1399	29.427	29.4312	29.5812	29.4312	29.3187	29.2978	29.577	29.8778	30.0704	30.0202	30.0412	29.9281	30.3686	30.8532	31.1915	31.4083	31.0433	31.353	31.8207	32.2396	32.6304	32.7771	32.708	32.8289	33.1267
F3	Removal	FW (soak)	28.2729	31.7771	32.2529	33.2178	33.4957	33.687	33.2836	31.8061	30.7309	30.436	29.7742	28.953	28.2837	28.3034	28.0517	27.497	27.7104	28.2827	28.3817	28.452	28.6712	28.8866	29.09	29.1108	29.2645	29.1732	28.9074	28.9157	29.1565	29.3978	29.5437	29.452	29.3728	29.1399	29.4812	29.836	30.0703	30.2132	29.8443	30.0789	30.4822	30.8998	31.3233	31.5782	31.6377	31.7653	31.9701
A4	Removal	Bleach	28.691	30.9555	32.8119	33.783	34.0804	34.1765	34.0677	33.1148	31.8938	31.4253	31.251	30.6509	30.2888	29.8652	29.5228	29.4103	29.0817	29.2478	29.2687	29.3103	29.4228	29.6687	29.9993	30.0328	30.3013	30.3139	30.3518	30.4149	30.7391	31.1193	31.3318	31.285	31.2978	31.1915	31.6123	32.0687	32.4283	32.6262	32.2397	32.4283	32.7512	33.0532	33.4388	33.8305	34.1106	34.4441	34.7086
B4	Removal	FW (soak)	27.9228	30.6594	32.6575	33.8837	34.0987	34.2208	33.9503	32.7697	31.3913	30.8869	30.8025	30.3476	30.0371	29.6562	29.4228	29.2937	29.011	29.327	29.452	29.5687	29.7189	29.9658	30.2887	30.3265	30.558	30.5033	30.3392	30.2971	30.617	31.0644	31.2723	31.1492	31.086	30.8068	31.0644	31.4083	31.7185	31.7868	31.3148	31.6676	32.1841	32.6305	33.066	33.0232	32.8762	32.9927	33.0403
C4	Removal	Removal	28.2926	30.9583	32.5172	33.9542	34.0821	34.283	33.6981	32.216	30.7565	30.3728	30.356	29.903	29.6733	29.302	28.9448	28.8288	28.5927	28.9697	28.9075	28.9365	29.0775	29.3355	29.6187	29.5312	29.648	29.452	29.2149	29.115	29.3313	29.5937	29.6898	29.5604	29.5105	29.3853	29.8487	30.2049	30.3436	30.2932	29.7942	30.0664	30.495	30.79	31.1026	31.1495	31.0943	31.2214	31.4423
D4	Removal	Bleach	28.4823	30.4314	32.2444	33.3696	33.7397	34.0013	33.6968	32.5886	31.3106	30.8279	30.752	30.3434	30.0958	29.7315	29.3603	29.1899	28.9199	29.1689	29.1607	29.1274	29.2728	29.4603	29.6854	29.673	29.7649	29.602	29.4437	29.3395	29.5312	29.7607	29.8736	29.7983	29.7858	29.6437	29.9657	30.3055	30.6043	30.7309	30.3897	30.6422	31.0136	31.2595	31.4635	31.6292	31.6292	31.71	31.8078
E4	Removal	FW (soak)	28.7286	31.6722	32.133	33.1053	33.4913	33.7437	33.4528	32.4165	31.1837	30.6929	30.5832	30.1587	29.8863	29.5103	29.1109	28.9282	28.6381	28.8283	28.8203	28.8242	28.9905	29.1813	29.4395	29.4562	29.5728	29.4562	29.3103	29.2728	29.4812	29.744	29.9239	29.8736	29.8904	29.7733	30.125	30.5285	30.849	31.0474	30.7815	31.0516	31.5017	31.9144	32.5144	33.0228	33.1137	32.9713	33.049
F4	Removal	Removal	28.7092	31.0541	32.1243	33.1528	33.5782	33.8048	33.5006	32.4722	31.2261	30.7056	30.4655	29.6355	29.2025	28.8282	28.7084	28.3365	28.0889	28.4519	28.5513	28.551	28.7251	28.9238	29.1565	29.1358	29.2728	29.1773	28.9447	28.87	29.0568	29.302	29.4395	29.3395	29.2895	29.0942	29.3728	29.6937	29.9324	30.0202	29.6188	29.7941	30.1166	30.4233	30.7813	30.963	30.9377	31.001	31.0727
A5	Removal	FW (soak)	28.7603	31.5786	32.7944	33.7697	34.2116	34.3827	34.3436	33.4573	32.1374	31.5315	31.1538	30.1212	29.6524	29.1689	28.8451	28.6422	28.4106	28.6962	28.7334	28.8283	28.9821	29.202	29.4437	29.377	29.5228	29.4687	29.352	29.2895	29.5187	29.8319	30.104	30.2213	30.4149	30.5075	30.9842	31.5017	31.9059	32.1752	32.0172	32.1456	32.4841	32.6176	32.8288	33.0314	33.2393	33.339	33.1267
B5	Removal	Removal	28.6464	31.365	32.8938	33.9881	34.3875	34.6646	34.5463	33.4272	32.0263	31.4338	31.3105	30.6888	29.8915	29.2728	29.2395	28.8826	28.5923	29.0445	29.1855	29.3062	29.352	29.4978	29.6312	29.527	29.702	29.7607	29.4728	29.4978	29.7271	30.0704	30.1796	30.0035	29.8652	29.7733	30.2719	30.756	31.0137	31.1195	30.811	31.0431	31.4082	31.6505	32.0773	32.0645	31.6972	31.7993	31.9529
C5	Removal	Bleach	28.5869	31.3712	32.5492	33.4914	33.8443	34.0932	33.9278	32.9331	31.7445	31.2383	31.0984	30.6972	30.4444	30.0662	29.7732	29.6437	29.3978	29.552	29.5478	29.5353	29.6854	29.8946	30.1249	30.167	30.2255	30.0495	29.7858	29.6187	29.6937	29.8485	29.8946	29.7482	29.6731	29.4603	29.6896	29.97	30.1544	30.1627	29.7941	29.9323	30.2424	30.5622	30.9589	31.2808	31.455	31.6845	31.8206
D5	Removal	FW (soak)	28.2817	31.956	32.7084	33.8353	34.2645	34.5498	34.4364	33.3228	32.0176	31.5612	31.506	31.0648	30.8237	30.436	30.0664	29.8736	29.5603	29.748	29.7065	29.652	29.7189	29.8611	30.0662	30.0286	30.1292	29.9407	29.7148	29.552	29.6895	29.882	30.037	29.924	29.924	29.8485	30.1041	30.3265	30.659	30.8195	30.4949	30.6127	30.8153	31.1788	31.5527	31.676	31.5825	31.6292	31.6378
E5	Removal	Removal	28.7785	31.8406	32.481	33.696	34.0021	34.2778	33.946	32.5419	31.0185	30.6043	30.5075	29.9532	29.7485	29.2647	28.634	28.5884	28.3983	28.8327	28.8162	28.928	29.2189	29.5562	29.9533	30.058	30.3939	30.3939	30.2552	30.3855	30.8322	31.145	30.925	30.4822	30.1924	29.8947	30.234	30.5622	30.7773	30.7605	30.2006	30.3223	30.537	30.7858	31.1025	31.2128	31.2425	31.3743	31.455
F5	Removal	Bleach	28.4033	31.7787	32.4156	33.2828	33.7262	33.9749	33.8662	32.8083	31.4381	30.8953	30.4571	29.5396	29.1652	28.5842	28.5512	28.2497	28.027	28.4436	28.5719	28.6133	28.7994	29.0113	29.2145	29.2478	29.402	29.3687	29.14	29.0942	29.2895	29.5562	29.7146	29.6728	29.652	29.5437	29.8487	30.2382	30.5412	30.6842	30.3897	30.5496	30.8914	31.234	31.5783	31.7993	31.8163	31.8803	31.9102
G1	Topical	SW	27.4838	31.8134	33.0793	33.3915	33.7262	33.4483	32.5583	31.4125	31.1618	31.2213	30.8278	30.693	30.2971	30.0036	29.857	29.477	29.723	29.7816	29.7605	30.0412	30.3392	30.659	30.6885	30.8828	30.8363	30.7309	30.6675	30.9124	31.1915	31.4253	31.4083	31.4168	31.2893	31.5995	32.0343	32.3468	32.4841	32.1841	32.4585	32.8978	33.2133	33.4912	33.5259	33.4435	33.4173	33.7437	34.3695
H1	Topical	FW	27.2125	31.7891	33.2745	33.6136	34.0628	33.7795	32.7135	31.5188	31.3445	31.4125	31.0774	30.9083	30.4317	30.1209	30.0454	29.765	30.1417	30.1586	30.2425	30.5497	30.925	31.2765	31.2935	31.4762	31.3912	31.1748	31.0647	31.2723	31.5103	31.6803	31.5358	31.4168	31.1875	31.5188	31.8848	32.0727	32.0344	31.5527	31.7867	32.0642	32.3382	32.6608	32.7813	32.8203	32.8849	33.5303	34.0755
I1	Topical	None	27.4797	31.5412	32.8332	33.3003	33.7262	33.6788	32.7691	31.6083	31.2638	31.2808	30.9885	30.8237	30.3812	30.0454	29.9198	29.6395	29.8821	29.9156	29.8988	30.1375	30.4275	30.756	30.8364	31.0177	31.001	30.8784	30.7731	30.9757	31.2298	31.4422	31.3913	31.3955	31.2255	31.4933	31.8675	32.107	32.1841	31.825	32.0172	32.2996	32.5615	32.8288	32.9365	32.8978	32.8719	32.8892	33.2003
J1	Topical	SW	27.0151	31.0047	32.7599	33.2526	33.6869	33.6178	32.6743	31.5104	31.1873	31.149	30.8194	30.6425	30.2424	29.8946	29.7523	29.427	29.6395	29.6563	29.602	29.7816	29.991	30.255	30.2845	30.436	30.3644	30.2216	30.1292	30.2971	30.4822	30.6422	30.558	30.4822	30.2802	30.4991	30.8448	31.0306	31.0392	30.6085	30.7011	30.8913	31.0939	31.3233	31.3913	31.2935	31.217	31.166	31.2935
K1	Topical	FW	27.049	31.4857	33.1487	33.6392	34.1151	34.0282	33.0327	31.7915	31.4253	31.3913	30.997	30.8447	30.436	30.0747	29.9323	29.6062	29.8192	29.8276	29.836	30.083	30.377	30.68	30.7309	30.9125	30.8532	30.7646	30.7435	30.9799	31.2298	31.4465	31.3998	31.3615	31.1789	31.4762	31.8292	32.047	32.0727	31.6505	31.7823	31.9872	32.2439	32.5357	32.6821	32.7641	32.9323	33.2957	33.7695
L1	Topical	None	27.1842	31.15	33.3089	33.818	34.2554	34.177	33.1235	31.8512	31.4635	31.3488	30.8954	30.3782	30.0873	29.9492	29.8277	29.6687	29.949	30.0119	30.146	30.3897	30.638	30.8913	30.946	31.0432	30.8996	30.6972	30.5622	30.6843	30.7984	30.8912	30.7688	30.5832	30.3223	30.5412	30.7815	30.8911	30.8279	30.4023	30.457	30.5706	30.7011	30.9209	31.0264	30.984	30.9672	31.0135	31.1873
G2	Topical	FW	27.246	32.1231	33.4825	33.8222	34.2027	33.9711	33.2315	32.0517	31.6377	31.5612	31.0395	30.7857	30.3015	29.7272	29.2523	29.1605	29.6395	29.769	29.8864	30.1333	30.4191	30.6927	30.7306	30.8957	30.8659	30.7856	30.7857	31.0389	31.3997	31.6377	31.6803	31.7653	31.778	32.2011	32.8288	33.339	33.6087	33.4608	33.6999	34.5681	36.0212	36.9509	37.6636	37.6407	37.6682	37.6132	38.0368
H2	Topical	None	27.1966	31.9347	33.8887	34.13	34.5244	33.9194	32.6753	31.3573	31.2722	31.2595	30.6382	30.1675	29.6562	29.5687	29.5895	29.5105	30.0371	30.037	30.2637	30.6002	31.0266	31.3573	31.523	31.9402	32.0727	32.0172	32.073	32.6091	33.2482	33.988	34.3255	34.5146	34.6998	35.5155	35.9626	35.8417	35.2313	34.7615	34.85	35.2487	34.652	34.0538	33.5483	32.6352	32.1755	31.8935	31.4635
I2	Topical	SW	27.0295	31.768	33.4217	33.8311	34.2115	34.0938	33.1277	31.8682	31.3828	31.285	30.8658	30.6635	30.2216	29.8235	29.602	29.2937	29.4562	29.4395	29.3978	29.5645	29.7522	30.0077	30.0662	30.2003	30.1124	29.9867	29.9156	30.1124	30.3728	30.5748	30.5664	30.5875	30.436	30.8362	31.37	31.727	32.0302	31.8932	32.2481	32.5528	32.8072	33.2697	33.8787	34.1674	33.9312	33.6563	33.988
J2	Topical	FW	26.9807	31.1975	33.2052	33.6788	34.1241	33.8756	32.7695	31.4338	31.035	30.9717	30.4865	30.2806	29.8527	29.4645	29.2562	28.9489	29.1772	29.1026	29.0817	29.2521	29.4562	29.6728	29.673	29.7774	29.6104	29.4353	29.3395	29.5187	29.6562	29.7315	29.6103	29.5062	29.2772	29.5646	29.8277	29.9406	29.8362	29.3562	29.5187	29.7482	29.9491	30.1879	30.2677	30.2718	30.293	30.3897	30.6549
K2	Topical	None	26.9798	32.1486	34.0364	34.4622	34.903	34.6298	33.6315	32.3046	31.855	31.6632	30.9844	30.7604	30.377	29.9868	29.7901	29.5479	29.9782	30.125	30.436	30.8532	31.2553	31.5315	31.6973	31.9272	32.0172	32.0727	32.2312	32.6002	32.9281	33.3564	33.4999	33.6652	33.4825	33.7564	34.2814	34.4003	34.3166	33.9793	34.1588	34.7573	35.173	34.6908	34.2295	33.2743	32.6953	32.2784	32.2352
L2	Topical	SW	27.2628	32.5238	34.0935	34.1907	34.4887	33.915	32.6923	31.3148	30.9841	30.7309	30.0287	29.7235	29.2687	29.0484	28.8453	28.6713	29.086	29.194	29.352	29.6063	29.8987	30.2593	30.4107	30.659	30.6337	30.5033	30.5623	30.9166	31.2468	31.4762	31.4082	31.2978	31.1239	31.4848	31.8335	32.0043	31.9447	31.5103	31.7441	32.0386	32.3425	32.8848	32.9538	33.0705	33.209	33.2437	33.6653
G3	Topical	None	27.1936	31.9713	34.6031	35.9621	35.0911	32.2555	29.7083	29.1998	29.86	29.384	29.1128	28.4778	27.8395	27.3777	26.8881	27.5602	27.8993	27.6634	28.3001	28.6028	29.0312	28.9612	28.9061	28.7686	28.4435	28.1426	28.5302	28.9696	29.1212	28.8941	28.8297	28.2107	28.4796	29.4666	29.6389	29.3955	28.4731	28.8516	29.4091	29.9054	30.1309	30.4073	29.8237	29.9148	29.7112	30.0334	30.3634
H3	Topical	SW	27.1312	31.9545	33.0706	33.3654	33.6869	33.4438	32.5711	31.421	31.0095	30.8573	30.2887	29.4741	29.0446	28.953	28.8203	28.5512	28.7664	28.812	28.8325	29.0154	29.2312	29.4978	29.5395	29.6812	29.6353	29.4812	29.4103	29.627	29.8402	29.9659	29.8694	29.8316	29.6854	29.9574	30.2424	30.4486	30.4612	30.1418	30.3812	30.7433	31.0558	31.3955	31.506	31.3828	31.3403	31.37	31.5315
I3	Topical	FW	27.2098	32.0352	33.036	33.4739	33.8176	33.7526	33.0321	31.945	31.4338	31.2723	30.8911	30.6507	30.2508	29.8904	29.652	29.352	29.4603	29.4395	29.352	29.4937	29.6437	29.853	29.9072	30.0119	29.9492	29.8317	29.7145	29.8277	30.0245	30.1919	30.1501	30.1376	29.9952	30.1961	30.5201	30.7053	30.7349	30.4149	30.4865	30.7011	30.9041	31.1363	31.268	31.2468	31.2638	31.2298	31.37
J3	Topical	None	27.4552	32.2718	33.7088	34.1287	34.5498	34.3705	33.3272	32.0176	31.5655	31.4848	30.98	30.7899	30.3686	29.9659	29.744	29.4562	29.677	29.6103	29.6062	29.7858	30.0036	30.2971	30.3644	30.5412	30.4865	30.3602	30.3181	30.537	30.7942	30.9967	30.9418	30.9165	30.752	31.0855	31.4677	31.5995	31.4423	30.9038	31.0305	31.2808	31.523	31.7951	31.9147	31.9188	31.9574	32.0173	32.1669
K3	Topical	SW	27.3278	33.3814	34.5146	34.7308	34.978	34.837	33.7667	32.399	31.855	31.5443	30.7435	30.457	29.9783	29.527	29.2565	28.9571	29.2145	29.1479	29.2812	29.527	29.7438	29.9155	29.9659	30.0998	30.0537	29.8905	29.8234	29.9992	30.1877	30.3307	30.3728	30.4065	30.3265	30.6507	31.1066	31.4762	31.7143	31.5485	31.8207	32.3168	32.8201	33.4346	34.0274	34.387	34.7479	34.9781	35.275
L3	Topical	FW	26.8726	30.9082	32.48	32.8848	33.2697	33.1403	32.3175	31.1625	30.6127	30.3644	29.7567	29.3814	28.8534	28.5967	28.3776	28.0889	28.2415	28.3116	28.3446	28.5097	28.7004	28.9155	28.978	29.0901	29.0154	28.87	28.7829	28.9322	29.119	29.2478	29.202	29.1524	28.9697	29.1646	29.4312	29.6145	29.6687	29.3353	29.3812	29.5645	29.7604	29.9573	30.0998	30.079	30.1082	30.1415	30.3434
G4	Topical	SW	27.098	31.6345	33.4481	33.7313	34.0104	33.5008	32.4513	31.1074	30.7182	30.5496	29.97	29.761	29.2937	28.8577	28.6669	28.4189	28.6134	28.5264	28.6008	28.7996	29.0651	29.2937	29.2979	29.4353	29.3228	29.0817	29.0276	29.2314	29.4812	29.5853	29.4353	29.352	29.1982	29.5437	29.8361	30.0286	30.0454	29.673	29.9155	30.255	30.5538	30.8702	31.0222	31.0052	31.0518	31.1322	31.3658
H4	Topical	FW	26.96	31.9269	33.5741	33.9144	34.2819	33.8844	32.8515	31.502	31.0434	30.891	30.3518	30.0959	29.6188	29.194	28.9611	28.6712	28.9031	28.8659	28.8533	29.0278	29.2978	29.5645	29.5728	29.7313	29.627	29.4478	29.3853	29.5979	29.8318	29.9492	29.8192	29.7565	29.6062	29.9491	30.2173	30.4149	30.3812	29.9532	30.1291	30.436	30.7054	31.0347	31.1365	31.1279	31.1407	31.2128	31.455
I4	Topical	None	27.1217	31.7622	33.0707	33.4522	33.7218	33.5003	32.6699	31.5146	31.0096	30.8658	30.4738	30.2511	29.8527	29.4645	29.2147	28.9156	29.0321	28.9903	28.928	29.0362	29.2353	29.4812	29.4895	29.602	29.5103	29.3603	29.2353	29.3312	29.5145	29.6062	29.5062	29.4437	29.2603	29.4687	29.6645	29.8234	29.7733	29.3937	29.4312	29.6145	29.7857	29.9615	30.0704	30.0203	30.0495	30.0831	30.2508
J4	Topical	SW	26.975	31.8625	33.8266	34.1768	34.5323	34.2737	33.2795	31.928	31.4635	31.3913	30.8616	30.6551	30.1923	29.7441	29.502	29.1981	29.4228	29.3645	29.3478	29.5562	29.8193	30.104	30.167	30.335	30.2341	30.1166	30.0537	30.2845	30.5412	30.7139	30.6253	30.6127	30.4991	30.8744	31.2298	31.4805	31.472	31.056	31.285	31.5995	31.8632	32.1584	32.2655	32.2396	32.2355	32.2439	32.4885
K4	Topical	FW	27.0731	32.861	34.9606	35.2135	35.4799	35.1738	34.1381	32.773	32.2911	32.1156	31.5612	31.2766	30.7857	30.3223	29.9825	29.5228	29.6312	29.5187	29.5437	29.7816	30.0412	30.2718	30.2887	30.5117	30.478	30.4065	30.3644	30.5748	30.8026	30.963	30.8954	30.8615	30.7055	30.9674	31.217	31.523	31.7355	31.6292	32.0772	32.553	33.0748	33.8089	33.4612	32.9193	32.8419	33.066	33.6434
L4	Topical	None	26.9592	31.5134	33.3391	33.7046	34.1107	33.9453	32.9115	31.5573	30.9885	30.8026	30.2344	29.9114	29.377	29.0152	28.808	28.4726	28.6216	28.6837	28.721	28.928	29.1606	29.4312	29.502	29.6437	29.5562	29.4687	29.4145	29.6228	29.8947	30.1082	30.083	30.1166	29.9868	30.3812	30.8363	31.1575	31.2595	30.9377	31.1533	31.5357	31.8674	32.2224	32.4412	32.5099	32.5788	32.6305	32.8676
G5	Topical	FW	27.1268	31.7045	33.3089	33.7221	34.032	33.7358	32.563	31.2344	30.7393	30.13	29.5187	29.1778	28.8324	28.7127	28.5099	28.3405	28.659	28.6588	28.7375	28.9073	29.1523	29.3895	29.377	29.5603	29.5103	29.2522	29.1856	29.3853	29.652	29.744	29.5478	29.4395	29.2687	29.6688	30.0078	30.2299	30.2132	29.7774	29.9113	30.2255	30.4822	30.7771	30.9122	30.8701	30.9165	30.9672	31.1915
H5	Topical	None	27.2371	31.4967	33.8315	34.0986	34.423	33.9372	32.6623	31.247	30.8869	30.8193	30.3056	29.9619	29.477	29.1483	28.9694	28.7665	29.1398	29.09	29.1732	29.4062	29.7398	30.1207	30.1251	30.3644	30.2971	30.0832	29.9825	30.2132	30.5201	30.6634	30.4907	30.3728	30.2175	30.7308	31.107	31.319	31.2257	30.752	31.0223	31.4125	31.7442	32.1542	32.3897	32.5401	32.7338	32.9236	33.261
I5	Topical	SW	27.1644	32.2737	33.8963	34.2555	34.4752	34.2472	33.2706	31.9408	31.4168	31.302	30.8447	30.6339	30.2382	29.8485	29.6478	29.3812	29.6187	29.6062	29.6103	29.815	30.0915	30.4149	30.4991	30.7095	30.6674	30.5959	30.5706	30.6927	30.904	31.1193	31.1067	31.2255	31.2425	31.6845	31.9701	32.1712	32.1027	31.6802	31.7738	31.9615	32.1541	32.4026	32.5271	32.5442	32.5746	32.6562	33.309
J5	Topical	FW	27.0865	32.1696	34.528	34.9696	35.2621	34.9525	33.8891	32.4117	31.9744	31.8806	31.2893	31.0054	30.5033	30.0412	29.882	29.6521	29.9699	30.083	30.3307	30.7349	31.1958	31.6633	31.9915	32.5659	32.98	33.1614	33.4693	33.9267	34.0799	34.4355	34.7965	34.6997	34.5807	35.2485	35.3239	35.2572	35.1287	34.5586	34.6995	34.7788	35.0399	35.3062	35.1198	34.9206	34.4706	33.9708	33.7608
K5	Topical	None	27.3515	32.4011	34.2028	34.6338	34.8808	34.7048	33.8142	32.5663	32.0428	31.9019	31.3998	31.1621	30.7562	30.3939	30.2424	30.0537	30.3307	30.3939	30.3812	30.6549	31.0728	31.6165	31.9315	32.2524	32.3296	32.3725	32.3167	32.553	32.7814	32.8933	32.6779	32.6563	32.6305	32.9498	33.2177	33.4738	33.678	33.4825	33.9399	34.77	35.071	34.4353	34.1499	33.9486	33.6477	33.3869	33.352
L5	Topical	SW	27.1451	32.3592	33.9316	34.2167	34.581	34.1688	32.9512	31.3956	30.9207	30.5332	29.6146	29.236	28.8035	28.634	28.4232	28.1961	28.5387	28.6339	28.7418	29.0445	29.3062	29.5645	29.5312	29.6145	29.5187	29.3603	29.327	29.5562	29.79	29.9994	29.9282	29.8445	29.6104	30.0244	30.4233	30.7224	30.8195	30.4865	30.617	30.8955	31.1915	31.5953	31.9188	32.0644	32.2781	32.5788	33.1397
a1	No-nest Control	Bleach	31.5912	32.5099	32.3171	33.0058	33.2787	33.4392	33.1663	32.352	31.2047	30.8067	30.6549	30.2385	29.9155	29.4728	29.2272	29.1108	28.8285	29.0154	29.1025	29.1108	29.2353	29.4103	29.6478	29.6103	29.7606	29.7482	29.6062	29.4978	29.5895	29.7607	29.8695	29.7607	29.6773	29.4478	29.6437	29.903	30.0453	30.0955	29.7147	29.7523	29.9365	30.2003	30.4317	30.5538	30.5243	30.5706	30.6295
b1	No-nest Control	FW (soak)	31.1924	32.304	32.1588	33.0405	33.2356	33.3828	32.9979	32.1078	30.9971	30.5959	30.5033	30.2048	29.9657	29.6104	29.3603	29.2645	28.982	29.1731	29.1981	29.1856	29.2853	29.4603	29.7147	29.6771	29.8318	29.7482	29.5562	29.4312	29.5312	29.6937	29.8109	29.6855	29.5979	29.4103	29.6396	29.861	29.9826	29.9993	29.5937	29.6854	29.9072	30.1249	30.3939	30.4907	30.4696	30.4696	30.5075
c1	No-nest Control	Removal	31.1172	32.4931	32.1942	33.2746	33.3446	33.5526	32.9507	31.8135	30.6172	30.314	30.3265	29.9952	29.7901	29.4562	29.1899	29.0735	28.8079	29.0941	29.0776	29.0817	29.2065	29.4062	29.6563	29.5979	29.7524	29.5771	29.3604	29.244	29.3937	29.5812	29.6605	29.502	29.3687	29.1649	29.4395	29.6438	29.7107	29.669	29.1857	29.3313	29.5937	29.8318	30.1207	30.1922	30.1375	30.1042	30.1502
d1	No-nest Control	Bleach	31.3318	32.1028	32.0514	32.678	32.9755	33.1527	32.9758	32.3086	31.3742	30.9207	30.8237	30.537	30.3139	30.0118	29.7023	29.5353	29.2437	29.3103	29.3353	29.277	29.3645	29.4853	29.6562	29.6853	29.7815	29.7063	29.5562	29.4645	29.527	29.6728	29.7731	29.7062	29.6562	29.477	29.5937	29.7606	29.8569	29.882	29.5895	29.6103	29.7646	29.9405	30.1499	30.3013	30.2971	30.3055	30.3223
e1	No-nest Control	FW (soak)	30.9508	32.4374	32.1095	33.2533	33.1935	33.3746	32.6877	31.2616	30.1169	30.0581	30.0665	29.4228	29.244	28.8659	28.4646	28.3407	28.1137	28.717	28.5927	28.7707	28.9988	29.2315	29.4728	29.4521	29.6021	29.4062	29.1691	29.1275	29.3813	29.5646	29.6689	29.4728	29.3105	29.061	29.4145	29.6315	29.7192	29.619	29.1525	29.427	29.715	29.9575	30.2637	30.2679	30.251	30.2133	30.2931
f1	No-nest Control	Removal	30.9979	32.5279	32.1799	33.4883	33.3895	33.5013	32.6149	31.3076	30.1043	30.033	30.142	29.7109	29.5272	29.09	28.7253	28.6215	28.4028	28.8744	28.8121	28.891	29.0862	29.3732	29.6398	29.5774	29.7275	29.4979	29.2232	29.1817	29.4648	29.6567	29.7192	29.4897	29.2482	28.9865	29.3772	29.594	29.6609	29.4981	28.9492	29.2607	29.6023	29.8363	30.1336	30.096	30.0287	29.9827	30.0707
a3	No-nest Control	Removal	32.0348	33.7537	33.2354	34.6554	34.2956	34.3865	33.4855	31.751	30.2807	30.1421	29.8697	29.1733	29.0113	28.6671	28.3284	28.0065	27.933	28.4564	28.3655	28.5597	28.7006	29.0158	29.1859	29.049	29.2274	28.974	28.5515	28.6552	28.9827	29.2276	29.1982	28.9326	28.688	28.5562	29.2444	29.5027	29.4902	29.1943	28.6012	28.8748	29.2651	29.5483	29.8825	29.7905	29.7527	29.7152	29.8281
b3	No-nest Control	Bleach	31.3202	32.708	32.455	33.4872	33.6876	33.757	33.466	32.3994	31.1962	30.714	30.6085	30.251	30.012	29.6522	29.3228	29.165	28.9074	29.0983	29.0901	29.0858	29.1773	29.377	29.6478	29.6062	29.7398	29.602	29.4187	29.2854	29.4103	29.5937	29.6604	29.4937	29.3562	29.1358	29.4312	29.6437	29.7357	29.6523	29.1482	29.1939	29.4228	29.652	29.8988	29.9867	29.9282	29.9282	29.9785
c3	No-nest Control	FW (soak)	31.421	32.4112	32.2913	32.9928	33.3827	33.565	33.4175	32.6352	31.6083	31.0815	30.8869	30.5538	30.2469	29.8694	29.5937	29.4312	29.1648	29.2603	29.2478	29.2062	29.2645	29.3853	29.5603	29.5562	29.6062	29.4937	29.3437	29.2312	29.2937	29.4062	29.4728	29.3728	29.3437	29.1482	29.2603	29.4478	29.552	29.5603	29.2312	29.2145	29.3603	29.552	29.7563	29.8905	29.8654	29.8988	29.9155
d3	No-nest Control	Removal	30.774	32.5535	32.0977	33.4624	33.5021	33.636	32.8953	31.4862	30.1672	29.9365	29.9741	29.5396	29.3645	29.007	28.5927	28.4273	28.1797	28.5472	28.4645	28.4975	28.6506	28.8785	29.115	29.0279	29.1025	28.8162	28.5969	28.5349	28.7956	28.9781	29.0029	28.7873	28.6465	28.4357	28.8452	29.0694	29.1193	28.9616	28.4025	28.6259	28.9532	29.194	29.5145	29.5022	29.4187	29.4312	29.5312
e3	No-nest Control	Bleach	31.1199	32.1626	32.0259	32.8116	33.1443	33.3349	33.1274	32.2063	31.0692	30.6422	30.4486	29.8193	29.5895	29.1524	28.6297	28.4852	28.1796	28.4478	28.5305	28.5303	28.7045	28.8574	29.0735	29.0526	29.1357	29.0485	28.895	28.7829	28.9155	29.09	29.173	29.0692	28.9902	28.7416	28.9197	29.1398	29.2895	29.3228	28.9695	29.0155	29.227	29.4353	29.6853	29.8234	29.8025	29.8485	29.8947
f3	No-nest Control	FW (soak)	31.6343	32.8763	32.5751	33.4696	33.6787	33.8354	33.3745	32.4163	31.3062	30.8784	30.693	30.2049	29.8404	29.3645	29.0069	28.8122	28.5057	28.6919	28.6918	28.6671	28.7829	28.9404	29.1523	29.115	29.1772	29.0568	28.8577	28.7374	28.8617	29.0402	29.0901	28.9737	28.8702	28.6298	28.8285	29.0154	29.1274	29.1108	28.696	28.7705	28.9571	29.1481	29.352	29.4395	29.3937	29.4103	29.4478
c5	No-nest Control	Bleach	31.5911	32.4884	32.3899	33.0403	33.3784	33.565	33.4784	32.73	31.736	31.217	31.039	30.6508	30.3981	30.041	29.7148	29.5103	29.2437	29.2937	29.2687	29.2145	29.2812	29.3895	29.5228	29.5103	29.5687	29.4603	29.3145	29.1689	29.2145	29.3062	29.3437	29.2312	29.1483	28.9363	29.0321	29.1937	29.3312	29.3187	29.0027	28.9988	29.1108	29.252	29.4437	29.5312	29.5145	29.552	29.5895
d5	No-nest Control	FW (soak)	31.8515	33.2905	33.0894	34.651	34.3129	34.4748	32.8144	30.7964	29.6071	29.7914	29.6568	29.2575	29.0903	28.7005	28.2668	28.0354	28.0573	28.4737	28.2873	28.4983	28.7016	29.0587	29.1822	29.0335	29.0696	28.7133	28.457	28.5571	28.8969	29.0788	28.9535	28.7054	28.3863	28.367	29.0581	29.2416	29.1829	28.6842	28.2386	28.6108	28.9918	29.2452	29.5656	29.2986	29.3074	29.2534	29.4283
e5	No-nest Control	Removal	31.4483	33.149	32.5997	33.8852	33.9518	34.1478	33.4113	31.7126	30.3142	30.1587	29.9743	29.219	28.9823	28.5801	28.0519	27.7638	27.7312	28.2827	28.2044	28.353	28.5845	28.862	29.0653	28.9906	29.0983	28.8744	28.5555	28.5639	28.8205	29.0652	29.0734	28.8536	28.6879	28.477	28.9283	29.1691	29.2732	29.0903	28.5058	28.721	29.0195	29.2523	29.5146	29.4855	29.3813	29.4063	29.4729
g1	No-nest Control	SW	33.062	32.6444	33.5394	33.736	34.1157	33.6229	32.3447	31.0436	30.8827	30.6972	29.9492	29.6235	29.1232	28.9862	28.8455	28.5595	29.0402	28.9489	29.0736	29.3479	29.6188	29.8654	29.8738	30.0915	29.9951	29.6982	29.6398	29.8947	30.1042	30.209	30.0119	29.8152	29.5562	29.9365	30.2763	30.3687	30.2722	29.7483	29.9616	30.209	30.4107	30.6465	30.6845	30.6296	30.6213	30.6634	30.8322
h1	No-nest Control	FW	32.5617	32.1804	33.032	33.327	33.7572	33.4575	32.3825	31.1538	30.8827	30.887	30.478	30.2849	29.8109	29.4603	29.3187	29.036	29.3395	29.327	29.3478	29.5854	29.8527	30.1417	30.1754	30.3307	30.23	30.0162	29.8947	30.0705	30.2384	30.3307	30.1586	29.9952	29.6898	29.9239	30.1796	30.2342	30.1252	29.6105	29.7483	29.9617	30.1376	30.3686	30.4065	30.3307	30.3056	30.3476	30.5033
i1	No-nest Control	None	33.0673	32.4166	33.6207	33.8108	34.347	33.5112	31.9043	30.5331	30.5331	30.5329	30.0416	29.8615	29.4104	28.999	28.8163	28.6346	29.0821	28.8827	29.0199	29.2402	29.5276	29.7737	29.7405	29.8614	29.5815	29.3065	29.2487	29.5443	29.7153	29.7569	29.5107	29.269	29.0656	29.5483	29.7865	29.7654	29.4815	28.9576	29.2651	29.5441	29.7528	30.0667	29.9913	29.9493	29.8407	29.9745	30.2135
j1	No-nest Control	SW	32.4806	31.8445	33.0118	33.3553	33.8591	33.3024	31.874	30.4741	30.3352	30.3519	29.8572	29.7485	29.3063	28.8951	28.7293	28.4481	28.837	28.7334	28.8038	29.0488	29.3357	29.6107	29.5857	29.7442	29.5187	29.2773	29.2357	29.498	29.6775	29.7861	29.5564	29.3814	29.1484	29.5564	29.8196	29.8656	29.6734	29.1026	29.3273	29.5563	29.7275	29.9868	29.9785	29.9031	29.7903	29.8571	30.0748
k1	No-nest Control	FW	33.024	32.5031	33.9091	34.1387	34.6326	33.729	31.8454	30.3564	30.4279	30.2931	29.6652	29.1697	28.9075	28.6137	28.316	28.2586	28.8953	28.8205	29.0905	29.3775	29.6653	29.8114	29.774	29.9032	29.6191	29.2899	29.3445	29.6403	29.8157	29.8824	29.5859	29.2232	29.0077	29.6277	29.9205	29.9288	29.6527	29.0989	29.3982	29.6609	29.8658	30.1715	30.0835	30.0164	29.9245	30.0332	30.3143
l1	No-nest Control	None	32.7478	32.2029	33.5504	33.6485	34.1009	33.2162	31.4399	30.0708	30.0373	30.0455	29.5982	29.3731	28.9447	28.5596	28.4727	28.3367	28.746	28.6671	28.916	29.2275	29.5274	29.8656	29.8908	30.0203	29.7652	29.523	29.5192	29.803	29.9871	30.0749	29.8782	29.6357	29.4107	29.895	30.1213	30.1129	29.8196	29.2649	29.4856	29.6859	29.853	30.1252	30.0582	30.0204	30.008	30.1715	30.5119
g3	No-nest Control	None	33.0275	32.511	33.2137	33.3615	33.7701	33.3445	32.2541	30.9337	30.579	30.3309	29.5688	29.3315	28.8494	28.353	27.9901	27.772	28.2002	28.192	28.2951	28.518	28.7913	29.0235	29.011	29.144	29.0194	28.7624	28.6753	28.866	29.0817	29.1732	29.0235	28.9198	28.7042	28.9778	29.2397	29.3562	29.2897	28.8618	29.0195	29.2437	29.4478	29.677	29.7566	29.7022	29.7065	29.7399	29.9239
h3	No-nest Control	SW	32.7295	32.4589	33.0404	33.3179	33.6217	33.3659	32.4937	31.3275	30.8785	30.7477	30.3055	30.0623	29.6563	29.2687	29.0151	28.7416	28.8947	28.8368	28.816	28.9238	29.1108	29.3395	29.3562	29.4478	29.3478	29.1732	29.0318	29.1357	29.2978	29.377	29.2478	29.1733	28.9655	29.144	29.3687	29.4562	29.3937	28.9861	29.0237	29.202	29.3478	29.5395	29.6478	29.602	29.6187	29.6562	29.8235
i3	No-nest Control	FW	33.1181	32.8851	33.6609	34.041	34.4443	34.3173	33.492	32.3431	31.9232	31.8591	31.3743	31.1115	30.6929	30.3055	30.0537	29.7189	29.8862	29.7565	29.7187	29.7984	29.9701	30.1543	30.1292	30.2129	30.0789	29.8527	29.7023	29.7817	29.9324	29.9659	29.8025	29.6773	29.4437	29.6395	29.8318	29.8988	29.7858	29.3103	29.327	29.4562	29.5687	29.7229	29.7691	29.702	29.7232	29.7565	29.9155
j3	No-nest Control	None	33.8481	33.5698	34.3564	34.6738	35.0669	34.8553	33.8712	32.5792	32.1413	32.0213	31.5442	31.3233	30.8953	30.4949	30.2593	29.9198	30.0872	29.9992	29.9825	30.2131	30.5117	30.8617	30.9333	31.0812	31.0053	30.9038	30.8363	31.0601	31.2893	31.336	31.1323	30.9504	30.617	30.7433	30.87	30.8742	30.6804	30.125	30.1082	30.1627	30.2089	30.335	30.3476	30.2676	30.2215	30.2508	30.4275
k3	No-nest Control	SW	34.0503	33.4614	34.5659	34.5815	35.0564	34.1793	32.547	31.0099	30.828	30.634	29.9159	29.7193	29.2855	28.8909	28.6009	28.4027	28.8577	28.7914	28.9991	29.2732	29.544	29.7235	29.6317	29.6231	29.269	28.833	28.8954	29.1736	29.3481	29.3855	29.161	28.9367	28.6964	29.2107	29.4357	29.4815	29.1942	28.6094	28.9077	29.2025	29.4189	29.6774	29.6023	29.5813	29.5606	29.6984	30.0077
l3	No-nest Control	FW	31.966	31.8296	32.3211	32.6435	32.9453	32.829	32.0306	30.9634	30.3981	30.2006	29.7816	29.4188	29.036	28.6917	28.5057	28.2209	28.2621	28.3034	28.2745	28.4354	28.5967	28.8159	28.8864	28.9863	28.9155	28.8078	28.721	28.8241	28.978	29.0901	29.0485	28.9738	28.7953	28.9405	29.1397	29.2937	29.2978	28.982	28.953	29.086	29.2228	29.4062	29.5103	29.4937	29.5353	29.5812	29.7395
i5	No-nest Control	SW	33.8743	33.477	35.0236	34.7707	34.9202	33.3607	31.4619	30.2015	30.4752	30.3647	29.9127	29.64	29.1607	28.7545	28.6092	28.7638	29.2278	28.9408	29.337	29.6915	30.0475	30.2141	30.0766	30.1591	29.8914	29.5405	29.6251	29.9849	30.1769	30.0125	29.6995	29.34	29.3124	30.0219	30.2279	30.0423	29.4108	29.0416	29.4032	29.5905	29.7617	30.0253	29.816	29.9123	29.7703	30.0301	30.3441
j5	No-nest Control	FW	33.5221	32.9308	34.0729	34.1569	34.3976	33.9248	32.6633	30.9974	30.6425	30.4824	29.8487	29.6692	29.1981	28.7706	28.5801	28.353	28.6877	28.5843	28.7375	29.0236	29.3064	29.5478	29.4937	29.6355	29.4395	29.2648	29.2732	29.5396	29.7609	29.8027	29.5981	29.4562	29.2648	29.7065	29.9408	29.9743	29.6775	29.1191	29.2772	29.4187	29.5604	29.765	29.7735	29.765	29.7317	29.7901	30.1082
k5	No-nest Control	None	33.1483	32.8937	33.5783	33.9796	34.2993	34.1595	33.2404	31.8385	31.2638	31.0097	30.4023	30.0245	29.5978	29.2728	29.0775	28.7457	28.9863	28.9613	29.0612	29.2437	29.3812	29.527	29.5062	29.5562	29.452	29.2853	29.2437	29.4062	29.5812	29.6853	29.5853	29.4853	29.2645	29.527	29.8067	29.9576	29.8946	29.4812	29.5062	29.6478	29.8319	30.0623	30.1711	30.1627	30.1627	30.1753	30.3855
[truncated: 9 more columns]
